# Supplementary material for: Transboundary spread of peste des petits ruminants virus in western China: A prediction model
Source: PLoS One. 2021 Sep 23;16(9):e0257898. doi: 10.1371/journal.pone.0257898 (PMC8459964; doi:10.1371/journal.pone.0257898)
Supplement: S1 Data — (CSV) [file pone.0257898.s001.csv]

Species	Longitude	Latitude
PPR	73.22365733	42.92086278
PPR	74.86674182	42.99910894
PPR	70.93514368	42.7233399
PPR	72.10740454	37.28634078
PPR	72.19306514	37.75271514
PPR	72.04077963	38.05728615
PPR	71.70289617	38.40944638
PPR	71.11754876	38.85202612
PPR	71.47922683	39.28984695
PPR	70.77490638	39.042383
PPR	70.69876362	38.5664908
PPR	70.065827	38.84250828
PPR	69.95637179	38.38089284
PPR	69.72794353	38.46179452
PPR	69.58517587	38.15246459
PPR	69.42337252	38.55697296
PPR	69.81836305	38.02397369
PPR	70.00871993	37.9383131
PPR	69.84691658	37.7431973
PPR	69.58041695	37.83837574
PPR	69.31867624	37.56235826
PPR	69.26156918	38.0477683
PPR	69.16639074	37.29585863
PPR	68.71429315	37.3767603
PPR	68.88085542	37.51952796
PPR	68.99506954	37.68133131
PPR	68.9855517	37.91451849
PPR	68.80471266	38.03349154
PPR	68.97127493	38.23812518
PPR	68.67622177	38.1762592
PPR	68.50490058	37.5718761
PPR	68.29074909	37.48621551
PPR	68.04804406	37.58139395
PPR	67.91955317	37.23875156
PPR	68.19557065	38.60456218
PPR	91.9219	48.3111
PPR	92.4542	48.3451
PPR	91.8361	47.079
PPR	92.0735	46.2047
PPR	91.5478	48.4485
PPR	91.5144	47.7219
PPR	91.4131	48.4493
PPR	92.9166	47.3205
PPR	91.4674	47.5887
PPR	91.8361	47.8291
PPR	91.3535	46.2754
PPR	93.3736	47.294
PPR	70.44099684	25.03493773
PPR	68.77940091	24.56455947
PPR	69.53689317	25.25485484
PPR	69.02375325	25.53586003
PPR	68.77940091	25.38313982
PPR	68.43730763	25.33426935
PPR	67.75922989	24.89443513
PPR	67.11169618	24.91276156
PPR	67.80810035	25.69468905
PPR	68.44341644	25.76188595
PPR	68.92601232	26.11619684
PPR	69.10316776	26.5865751
PPR	68.60224546	26.40331084
PPR	67.96692938	26.76983936
PPR	67.57596563	27.05084455
PPR	68.18073767	27.53954923
PPR	68.48006929	27.90607774
PPR	69.06651491	27.69837825
PPR	69.64685173	27.68005183
PPR	67.72868584	28.089342
PPR	67.91805891	28.51084979
PPR	66.43361843	29.0178809
PPR	70.47154088	28.68189643
PPR	71.46116786	28.57804668
PPR	71.50392952	29.54323843
PPR	71.35731812	29.90976695
PPR	71.09463935	30.29462189
PPR	70.51430254	30.02583431
PPR	69.71404862	30.13579286
PPR	69.14592942	30.28851308
PPR	69.17647347	31.56525406
PPR	67.61261848	30.42290686
PPR	67.3377221	31.00324368
PPR	66.93454073	30.18466333
PPR	71.9574914	30.2141778
PPR	71.45780459	30.8851858
PPR	71.26506824	31.77748368
PPR	72.64277617	30.10710205
PPR	72.89261957	29.55744656
PPR	73.26381549	30.34980708
PPR	72.6713297	30.49971312
PPR	72.54997719	31.0136767
PPR	73.12104783	31.22068981
PPR	73.47796698	30.87804742
PPR	72.68560647	31.52764028
PPR	72.02887523	32.04160385
PPR	73.74208715	31.39914938
PPR	74.39881839	31.19213627
PPR	74.4345103	31.69896147
PPR	74.11328307	32.05588062
PPR	73.65642656	31.77748368
PPR	73.33519932	31.92025134
PPR	74.99130418	32.37710785
PPR	72.88548119	32.31286241
PPR	71.55774195	32.82682598
PPR	71.06519352	32.92676335
PPR	71.22937633	33.47641884
PPR	71.69337123	33.74767739
PPR	72.10025906	33.9546905
PPR	72.09312067	34.18311876
PPR	71.67195608	34.25450259
PPR	73.69211847	32.47228629
PPR	73.720672	32.76496
PPR	74.04189924	33.00766502
PPR	73.59931949	33.42882962
PPR	73.47796698	33.02908017
PPR	73.12104783	33.57873566
PPR	73.61359626	33.99276188
PPR	73.24953872	34.04986894
PPR	72.84978927	34.16408307
PPR	72.80695898	33.30747711
PPR	72.82837413	32.93628119
PPR	72.07884391	33.40741447
PPR	72.50000851	35.63458997
PPR	71.85755404	36.09144648
PPR	76	11
PPR	78	17
PPR	79	11
PPR	79	12
PPR	82	21
PPR	80	16
PPR	76	15
PPR	76	20
PPR	84	20
PPR	80	12
PPR	79	11
PPR	77	12
PPR	82	21
PPR	81	21
PPR	82	20
PPR	82	20
PPR	82	19
PPR	82	18
PPR	80	21
PPR	78	20
PPR	77	20
PPR	77	20
PPR	77	19
PPR	76	19
PPR	76	18
PPR	75	19
PPR	75	18
PPR	75	17
PPR	74	17
PPR	75	18
PPR	74	19
PPR	75	20
PPR	74	20
PPR	74	18
PPR	74	16
PPR	79	18
PPR	79	17
PPR	79	16
PPR	79	14
PPR	71	22
PPR	72	24
PPR	73	23
PPR	77	23
PPR	78	23
PPR	80	23
PPR	80	22
PPR	80	24
PPR	81	23
PPR	78	23
PPR	78	22
PPR	84	23
PPR	83	22
PPR	83	22
PPR	87	22
PPR	88	23
PPR	88	23
PPR	79	26
PPR	79	26
PPR	81	27
PPR	81	26
PPR	80	27
PPR	81	27
PPR	83	26
PPR	83	26
PPR	82	26
PPR	80	26
PPR	80	25
PPR	74	27
PPR	74	27
PPR	74	27
PPR	77	31
PPR	78	31
PPR	77	31
PPR	75	31
PPR	77	34
PPR	77	32
PPR	76	32
PPR	77	32
PPR	78	32
PPR	77	32
PPR	78	32
PPR	77	31
PPR	78	31
PPR	78	31
PPR	78	31
PPR	78	31
PPR	77	31
PPR	77	31
PPR	75	34
PPR	75	32
PPR	78	32
PPR	78	31
PPR	76	29
PPR	77	29
PPR	79	28
PPR	79	28
PPR	80	29
PPR	76	29
PPR	79	29
PPR	80	30
PPR	80	29
PPR	80	28
PPR	79	28
PPR	80	29
PPR	79	30
PPR	79	30
PPR	79	30
PPR	79	30
PPR	80.8	44.11
PPR	83.18	41.32
PPR	93.17	42.97
PPR	79.02	40.53
PPR	84.91	42
PPR	82.5	43.79
PPR	79.11837	31.61419784
PPR	79.69901	33.37160511
PPR	81.42552	32.81748919
PPR	80.36932	33.08578722
PPR	80.81856	33.29645567
PPR	80.38468	34.41316133
PPR	82.37399	32.67859021
PPR	82.46071	32.52624315
PPR	82.90035	32.37262488
PPR	82.33578	31.49330869
PPR	81.13878	32.39119467
PPR	79.43091	31.33861978
PPR	80.10257	32.50630723
PPR	79.11837	31.61419784
PPR	79.804258	31.4777498
PPR	83.30727	33.11800699
PPR	64.14975922	30.89716477
PPR	64.34606475	31.34926236
PPR	63.82258333	31.64074634
PPR	64.53642163	31.5574652
PPR	64.5780622	31.81920591
PPR	64.96472461	31.53961924
PPR	65.07774901	31.02208647
PPR	65.61907639	30.90906208
PPR	66.09496859	30.99234321
PPR	65.69046022	31.50392733
PPR	65.60123043	31.72997612
PPR	65.36328433	31.62884903
PPR	65.51200064	32.00956279
PPR	65.96409823	32.08094662
PPR	66.47568235	31.89653839
PPR	67.14788008	31.46228676
PPR	67.11813682	31.93223031
PPR	66.98131781	32.22371428
PPR	67.38582619	32.47355769
PPR	67.61782363	32.74124705
PPR	67.75464264	32.96134719
PPR	65.43466816	32.60442804
PPR	65.44656547	32.93160393
PPR	65.94030362	32.65201726
PPR	66.16635242	32.96729585
PPR	66.64224462	32.99703911
PPR	65.7558954	33.90718294
PPR	65.84512518	34.19866692
PPR	66.29127412	34.05589926
PPR	66.39240122	33.72872337
PPR	66.88613937	33.78820989
PPR	66.9456259	34.12133443
PPR	66.9456259	34.40686975
PPR	66.93967725	34.8768133
PPR	67.55833711	35.1028621
PPR	67.79033456	35.36460281
PPR	67.66541285	34.78758352
PPR	67.67136151	34.41281841
PPR	68.06992122	34.92440252
PPR	68.40304577	34.93035118
PPR	68.16509966	34.53179146
PPR	68.724273	35.04337557
PPR	68.62909456	34.76973756
PPR	68.9622191	35.10881075
PPR	69.14067868	35.25157841
PPR	68.55176208	34.50799685
PPR	68.31976463	34.25815344
PPR	68.49227555	34.10348848
PPR	68.32571328	33.83579911
PPR	68.03408059	32.88133782
PPR	67.9876811	33.18828829
PPR	67.9876811	33.50237714
PPR	68.26964723	33.58089935
PPR	68.42312247	33.53806906
PPR	68.38743055	33.66655995
PPR	68.5765977	33.84501952
PPR	68.63370477	33.48096199
PPR	68.7050886	33.21327263
PPR	68.59801285	32.89918378
PPR	68.41955328	32.87419943
PPR	68.46595277	32.65647875
PPR	68.72650375	34.33756795
PPR	68.79788758	34.43036693
PPR	68.70151941	34.05203263
PPR	68.8728406	33.91997255
PPR	68.88354817	33.80218923
PPR	68.85142545	33.25967212
PPR	69.00490068	33.05979739
PPR	69.05130017	33.37745544
PPR	69.17979107	33.57733016
PPR	69.34397388	33.33819433
PPR	69.69375464	33.18828829
PPR	69.74729252	33.31677918
PPR	69.96144401	33.35604029
PPR	70.15774954	33.35604029
PPR	70.06495056	33.50951552
PPR	70.06495056	33.63800642
PPR	69.86507584	33.52736148
PPR	69.7544309	33.64871399
PPR	69.89006018	33.75222055
PPR	69.77227686	33.79505084
PPR	69.61523243	33.78791246
PPR	69.44034205	33.69868267
PPR	69.74015413	33.96637204
PPR	69.02274664	33.98421799
PPR	69.11911481	34.19836948
PPR	69.79012282	34.29116846
PPR	70.15418035	34.23763059
PPR	70.24341014	34.09129374
PPR	70.61460605	34.06274021
PPR	70.81091159	34.06274021
PPR	70.9322641	34.08772455
PPR	70.98937116	34.33756795
PPR	70.8073424	34.42679774
PPR	70.63245201	34.43393612
PPR	70.56463737	34.16624676
PPR	70.54679142	34.25904574
PPR	70.33620912	34.29116846
PPR	70.24341014	34.38396744
PPR	70.02568945	34.36612149
PPR	70.10778086	34.50175076
PPR	69.65092435	34.50175076
PPR	69.43677286	34.74802498
PPR	69.05486936	34.37325987
PPR	69.10483805	34.49818157
PPR	69.01917745	34.64808761
PPR	69.0834229	34.72660983
PPR	69.21191379	34.83011638
PPR	69.12625319	34.99786838
PPR	69.49387992	35.37263349
PPR	69.41535771	35.26555775
PPR	69.36538903	35.21558906
PPR	69.31542034	35.09780574
PPR	69.44748043	35.08352898
PPR	69.59738647	35.0335603
PPR	69.77584605	34.93362294
PPR	69.63307839	34.79442447
PPR	69.96858239	35.01214515
PPR	69.75086171	35.20845068
PPR	70.0078435	35.65459962
PPR	70.03282784	34.80513204
PPR	70.08636571	34.63738004
PPR	70.37547022	34.81583962
PPR	70.43614648	35.02999111
PPR	70.36476265	35.22986583
PPR	70.73952776	35.36549511
PPR	70.75023533	35.16918957
PPR	70.68242069	34.96574566
PPR	70.54679142	34.6944871
PPR	70.57177576	34.54101187
PPR	70.43257729	34.47319723
PPR	70.92869491	34.61596489
PPR	70.83946512	34.73017902
PPR	70.96081763	34.80156285
PPR	71.11429287	34.74445579
PPR	71.03577065	34.99073
PPR	71.39625899	34.98002242
PPR	71.30702921	35.06211383
PPR	71.32487516	35.21915826
PPR	71.50690393	35.22272745
PPR	71.02149389	35.21558906
PPR	71.16069235	35.05854464
PPR	70.88229542	34.94433051
PPR	68.29106238	33.0562282
